# Supplementary material for: Comparative Analyses of Cytochrome P450s and Those Associated with Secondary Metabolism in Bacillus Species
Source: Int J Mol Sci. 2018 Nov 16;19(11):3623. doi: 10.3390/ijms19113623 (PMC6275058; doi:10.3390/ijms19113623)
Supplement: Supplementary file 1 [file ijms-19-03623-s001.zip]

Archive with 7 entries (7 files):
- Supplementary files/Figure S1.pdf
- Supplementary files/Mthethwa et al., 2018 Supplementary Information.docx
- Supplementary files/Supplementary dataset 1 .xlsx
- Supplementary files/Supplementary dataset 2.docx
- Supplementary files/Supplementary dataset 3.xlsx
- Supplementary files/Supplementary dataset 4.xlsx
- Supplementary files/Supplementary Dataset 5.xlsx
