# Supplementary material for: Comparative Analyses of Cytochrome P450s and Those Associated with Secondary Metabolism in Bacillus Species
Source: Int J Mol Sci. 2018 Nov 16;19(11):3623. doi: 10.3390/ijms19113623 (PMC6275058; doi:10.3390/ijms19113623)
Supplement: Supplementary file 1 [file ijms-19-03623-s001.zip › Supplementary files/Supplementary dataset 1 .xlsx]

## Sheet: Sheet1
			Supplementary Dataset 1. Comparative analysis of P450s in Bacillus species.
					P450 family
			Species name	species code	CYP107	CYP102	CYP109	CYP106	CYP152	CYP113	CYP134	CYP1756	CYP1221	CYP1179	CYP223	CYP1341	CYP197	Total No. of P450s
			Bacillus subtilis subsp. spizizenii TU-B-10	bst	5	2	2		1		1							11
			Bacillus mycoides 219298	bmyc	4	1		2								1		8
			Bacillus subtilis QB928	bsq	3	2	1		1		1							8
			Bacillus subtilis subsp. spizizenii W23	bss	2	2	2		1		1							8
			Bacillus subtilis subsp. subtilis BAB-1	bsy	3	3	1	1										8
			Bacillus subtilis subsp. subtilis OH 131.1	bsus	3	1	1		1		1							7
			Bacillus amyloliquefaciens LL3	bql	3	2	1		1									7
			Bacillus amyloliquefaciens TA208	baz	3	2	1		1									7
			Bacillus amyloliquefaciens XH7	bxh	3	2	1		1									7
			Bacillus amyloliquefaciens Y2	bqy	2	2	1		1	1								7
			Bacillus sp. BH072	bacb	2	2	1		1	1								7
			Bacillus sp. BS34A	bacl	3	2	1				1							7
			Bacillus sp. YP1	bacy	3	2	1		1									7
			Bacillus subtilis BSn5	bsn	3	2	1		1									7
			Bacillus subtilis PY79	bsp	3	2	1				1							7
			Bacillus subtilis subsp. subtilis 6051-HGW	bsh	3	2	1		1									7
			Bacillus subtilis subsp. subtilis BSP1	bsl	3	2	1		1									7
			Bacillus subtilis subsp. subtilis JH642	bsul	3	2			1		1							7
			Bacillus subtilis subsp. subtilis RO-NN-1	bsr	3	2	1		1									7
			Bacillus velezensis NAU-B3	bamb	2	2	1		1	1								7
			Bacillus velezensis TrigoCor1448	bamt	2	2	1		1	1								7
			Bacillus velezensis UCMB5033	bama	2	2	1		1	1								7
			Bacillus velezensis UCMB5036	baml	2	2	1		1	1								7
			Bacillus velezensis UCMB5113	bamn	2	2	1		1	1								7
			Bacillus velezensis YAU B9601-Y2	bya	2	2	1		1	1								7
			Bacillus thuringiensis YWC2-8	bthy	2	2		2										6
			Bacillus vallismortis	bvm	2	1	1		1	1								6
			Bacillus amyloliquefaciens DSM 7	bao	2	2	1		1									6
			Bacillus amyloliquefaciens IT-45	bami	2	2	1			1								6
			Bacillus amyloliquefaciens LFB112	bamf	2	2	1			1								6
			Bacillus atrophaeus 1942	bae	2	2	1		1									6
			Bacillus atrophaeus NRS 1221A	batr	2	2	1		1									6
			Bacillus cereus ATCC 10987	bca	2	1	2	1										6
			Bacillus gibsonii	bgi	2	2			1		1							6
			Bacillus licheniformis ATCC 14580	bli	2	1	2				1							6
			Bacillus licheniformis DSM 13 = ATCC 14580	bld	2	1	2				1							6
			Bacillus megaterium NBRC 15308 = ATCC 14581	bmeg		1	2	1	1			1						6
			Bacillus megaterium QM B1551	bmq	1	1	2	1				1						6
			Bacillus sp. LM 4-2	balm	2	2			1		1							6
			Bacillus sp. Pc3	bacp	2	2	1			1								6
			Bacillus sp. SDLI1	bacs	2	2	1			1								6
			Bacillus subtilis subsp. natto BEST195	bso	2	3			1									6
			Bacillus subtilis subsp. subtilis AG1839	bsut	3	2			1									6
			Bacillus velezensis	bmp	2	2	1			1								6
			Bacillus velezensis CAU B946	baq	2	2	1			1								6
			Bacillus velezensis SQR9	bamy	2	2	1			1								6
			Bacillus cereus AH187	bcr	1	2	1	1										5
			Bacillus amyloliquefaciens CC178	bamc	2	2				1								5
			Bacillus bombysepticus	bby	2	1		1			1							5
			Bacillus cereus FRI-35	bcer	2	1	1	1										5
			Bacillus endophyticus	beo	2	1	1	1										5
			Bacillus glycinifermentans	bgy	3		2											5
			Bacillus megaterium DSM 319	bmd		1	2	1				1						5
			Bacillus megaterium WSH-002	bmh		1	2	1				1						5
			Bacillus paralicheniformis	blh	2	1	1				1							5
			Bacillus sp. JS	bjs	1	2	1		1									5
			Bacillus cereus 03BB102	bcx	1	1	1	1										4
			Bacillus cereus biovar anthracis CI	bal	1	1	1	1										4
			Bacillus cereus E33L	bcz	1	1	1	1										4
			Bacillus cereus FT9	bcef	1	1	1	1										4
			Bacillus cytotoxicus	bcy	1		3											4
			Bacillus simplex	bsj		1	1	1					1					4
			Bacillus subtilis XF-1	bsx	1	2	1											4
			Bacillus thuringiensis YBT-1518	bthu	2	1		1										4
			Bacillus velezensis AS43.3	bamp	1	2				1								4
			Bacillus anthracis Ames Ancestor	bar	1	1		1										3
			Bacillus anthracis A16	bant	1	1		1										3
			Bacillus anthracis Ames	ban	1	1		1										3
			Bacillus anthracis CDC 684	bah	1	1		1										3
			Bacillus anthracis HYU01	banh	1	1		1										3
			Bacillus anthracis Sterne	bat	1	1		1										3
			Bacillus anthracis Vollum	banv	1	1		1										3
			Bacillus cereus ATCC 14579	bce	2	1												3
			Bacillus cereus B4264	bcb	1	1		1										3
			Bacillus cereus G9842	bcg	1	1		1										3
			Bacillus cereus NC7401	bnc	1	1	1											3
			Bacillus cereus Q1	bcq	2	1												3
			Bacillus krulwichiae	bkw	1										2			3
			Bacillus pseudofirmus	bpf	1				1				1					3
			Bacillus pumilus MTCC B6033	bpum		1	2											3
			Bacillus pumilus SAFR-032	bpu		1	2											3
			Bacillus pumilus SH-B9	bpus		1	2											3
			Bacillus thuringiensis Al Hakam	blt	1	1		1										3
			Bacillus thuringiensis Bt407	btg	1	1		1										3
			Bacillus thuringiensis HD1011	btw	1	1		1										3
			Bacillus thuringiensis HD-789	btn	1	1		1										3
			Bacillus thuringiensis MC28	btm	1	1		1										3
			Bacillus thuringiensis serovar chinensis CT-43	btc	1	1		1										3
			Bacillus thuringiensis serovar finitimus YBT-020	btf	1	1	1											3
			Bacillus thuringiensis serovar kurstaki YBT-1520	bthr	1	1		1										3
			Bacillus thuringiensis serovar thuringiensis IS5056	btht	1	1		1										3
			Bacillus velezensis FZB42	bay	1	2												3
			Bacillus xiamenensis	bxi		1	1							1				3
			Bacillus thuringiensis serovar kurstaki HD-1	bthi		1		1										2
			Bacillus altitudinis	balt			1							1				2
			Bacillus anthracis H9401	bax	1	1												2
			Bacillus anthracis SVA11	bans	1	1												2
			Bacillus infantis	bif	1				1									2
			Bacillus sp. WP8	bacw		1	1											2
			Bacillus thuringiensis serovar kurstaki HD73	btt		1		1										2
			Bacillus anthracis A0248	bai		1												1
			Bacillus cellulosilyticus	bco									1					1
			Bacillus cereus F837/76	bcf		1												1
			Bacillus clausii	bcl	1													1
			Bacillus coagulans 36D1	bag					1									1
			Bacillus flexus	bfx	1													1
			Bacillus halodurans	bha													1	1
			Bacillus horikoshii	bhk					1									1
			Bacillus lehensis	ble	1													1
			Bacillus methanolicus	bmet			1											1
			Bacillus oceanisediminis	bon				1										1
			Bacillus smithii	bsm			1											1
			Bacillus sp. OxB-1	baco					1									1
			Bacillus toyonensis	bty		1												1
			Bacillus anthracis A16R	banr														0
			Bacillus beveridgei	bbev														0
			Bacillus cereus AH820	bcu														0
			Bacillus kochii	bko														0
			Bacillus mycoides ATCC 6462	bmyo														0
			Bacillus mycoides KBAB4	bwe														0
			Bacillus mycoides WSBC 10204	bww														0
			Bacillus sp. 1NLA3E	baci														0
			Bacillus sp. X1(2014)	gst														0
			Bacillus subtilis subsp. subtilis 168	bsu														0
			Bacillus thuringiensis BMB171	btb														0
			Bacillus thuringiensis HD-771	bti														0
			Bacillus thuringiensis serovar konkukian 97-27	btk														0
			Bacillus weihaiensis	bwh														0
																		507
