# Supplementary material for: Comparative Analyses of Cytochrome P450s and Those Associated with Secondary Metabolism in Bacillus Species
Source: Int J Mol Sci. 2018 Nov 16;19(11):3623. doi: 10.3390/ijms19113623 (PMC6275058; doi:10.3390/ijms19113623)
Supplement: Supplementary file 1 [file ijms-19-03623-s001.zip › Supplementary files/Supplementary dataset 3.xlsx]

## Sheet: Sheet1
			Supplementary dataset 3. Heatmap data on presence or absence of P450s in Bacillus species. The data has been represented as -3 for family presence and 3 for family absence.
			Species name	species code	CYP107	CYP102	CYP109	CYP106	CYP152	CYP113	CYP134	CYP1756	CYP1221	CYP1179	CYP223	CYP1341	CYP197
			Bacillus subtilis subsp. spizizenii TU-B-10	bst	-3	-3	-3	3	-3	3	-3	3	3	3	3	3	3
			Bacillus thuringiensis YWC2-8	bthy	-3	-3	3	-3	3	3	3	3	3	3	3	3	3
			Bacillus vallismortis	bvm	-3	-3	-3	3	-3	-3	3	3	3	3	3	3	3
			Bacillus mycoides 219298	bmyc	-3	-3	3	-3	3	3	3	3	3	3	3	-3	3
			Bacillus subtilis QB928	bsq	-3	-3	-3	3	-3	3	-3	3	3	3	3	3	3
			Bacillus subtilis subsp. spizizenii W23	bss	-3	-3	-3	3	-3	3	-3	3	3	3	3	3	3
			Bacillus subtilis subsp. subtilis BAB-1	bsy	-3	-3	-3	-3	3	3	3	3	3	3	3	3	3
			Bacillus subtilis subsp. subtilis OH 131.1	bsus	-3	-3	-3	3	-3	3	-3	3	3	3	3	3	3
			Bacillus amyloliquefaciens LL3	bql	-3	-3	-3	3	-3	3	3	3	3	3	3	3	3
			Bacillus amyloliquefaciens TA208	baz	-3	-3	-3	3	-3	3	3	3	3	3	3	3	3
			Bacillus amyloliquefaciens XH7	bxh	-3	-3	-3	3	-3	3	3	3	3	3	3	3	3
			Bacillus amyloliquefaciens Y2	bqy	-3	-3	-3	3	-3	-3	3	3	3	3	3	3	3
			Bacillus sp. BH072	bacb	-3	-3	-3	3	-3	-3	3	3	3	3	3	3	3
			Bacillus sp. BS34A	bacl	-3	-3	-3	3	3	3	-3	3	3	3	3	3	3
			Bacillus sp. YP1	bacy	-3	-3	-3	3	-3	3	3	3	3	3	3	3	3
			Bacillus subtilis BSn5	bsn	-3	-3	-3	3	-3	3	3	3	3	3	3	3	3
			Bacillus subtilis PY79	bsp	-3	-3	-3	3	3	3	-3	3	3	3	3	3	3
			Bacillus subtilis subsp. subtilis 6051-HGW	bsh	-3	-3	-3	3	-3	3	3	3	3	3	3	3	3
			Bacillus subtilis subsp. subtilis BSP1	bsl	-3	-3	-3	3	-3	3	3	3	3	3	3	3	3
			Bacillus subtilis subsp. subtilis JH642	bsul	-3	-3	3	3	-3	3	-3	3	3	3	3	3	3
			Bacillus subtilis subsp. subtilis RO-NN-1	bsr	-3	-3	-3	3	-3	3	3	3	3	3	3	3	3
			Bacillus velezensis NAU-B3	bamb	-3	-3	-3	3	-3	-3	3	3	3	3	3	3	3
			Bacillus velezensis TrigoCor1448	bamt	-3	-3	-3	3	-3	-3	3	3	3	3	3	3	3
			Bacillus velezensis UCMB5033	bama	-3	-3	-3	3	-3	-3	3	3	3	3	3	3	3
			Bacillus velezensis UCMB5036	baml	-3	-3	-3	3	-3	-3	3	3	3	3	3	3	3
			Bacillus velezensis UCMB5113	bamn	-3	-3	-3	3	-3	-3	3	3	3	3	3	3	3
			Bacillus velezensis YAU B9601-Y2	bya	-3	-3	-3	3	-3	-3	3	3	3	3	3	3	3
			Bacillus amyloliquefaciens DSM 7	bao	-3	-3	-3	3	-3	3	3	3	3	3	3	3	3
			Bacillus amyloliquefaciens IT-45	bami	-3	-3	-3	3	3	-3	3	3	3	3	3	3	3
			Bacillus amyloliquefaciens LFB112	bamf	-3	-3	-3	3	3	-3	3	3	3	3	3	3	3
			Bacillus atrophaeus 1942	bae	-3	-3	-3	3	-3	3	3	3	3	3	3	3	3
			Bacillus atrophaeus NRS 1221A	batr	-3	-3	-3	3	-3	3	3	3	3	3	3	3	3
			Bacillus cereus AH187	bcr	-3	-3	-3	-3	3	3	3	3	3	3	3	3	3
			Bacillus cereus ATCC 10987	bca	-3	-3	-3	-3	3	3	3	3	3	3	3	3	3
			Bacillus gibsonii	bgi	-3	-3	3	3	-3	3	-3	3	3	3	3	3	3
			Bacillus licheniformis ATCC 14580	bli	-3	-3	-3	3	3	3	-3	3	3	3	3	3	3
			Bacillus licheniformis DSM 13 = ATCC 14580	bld	-3	-3	-3	3	3	3	-3	3	3	3	3	3	3
			Bacillus megaterium NBRC 15308 = ATCC 14581	bmeg	3	-3	-3	-3	-3	3	3	-3	3	3	3	3	3
			Bacillus megaterium QM B1551	bmq	-3	-3	-3	-3	3	3	3	-3	3	3	3	3	3
			Bacillus sp. LM 4-2	balm	-3	-3	3	3	-3	3	-3	3	3	3	3	3	3
			Bacillus sp. Pc3	bacp	-3	-3	-3	3	3	-3	3	3	3	3	3	3	3
			Bacillus sp. SDLI1	bacs	-3	-3	-3	3	3	-3	3	3	3	3	3	3	3
			Bacillus subtilis subsp. natto BEST195	bso	-3	-3	3	3	-3	3	3	3	3	3	3	3	3
			Bacillus subtilis subsp. subtilis AG1839	bsut	-3	-3	3	3	-3	3	3	3	3	3	3	3	3
			Bacillus velezensis	bmp	-3	-3	-3	3	3	-3	3	3	3	3	3	3	3
			Bacillus velezensis CAU B946	baq	-3	-3	-3	3	3	-3	3	3	3	3	3	3	3
			Bacillus velezensis SQR9	bamy	-3	-3	-3	3	3	-3	3	3	3	3	3	3	3
			Bacillus amyloliquefaciens CC178	bamc	-3	-3	3	3	3	-3	3	3	3	3	3	3	3
			Bacillus anthracis Ames Ancestor	bar	-3	-3	3	-3	3	3	3	3	3	3	3	3	3
			Bacillus bombysepticus	bby	-3	-3	3	-3	3	3	-3	3	3	3	3	3	3
			Bacillus cereus FRI-35	bcer	-3	-3	-3	-3	3	3	3	3	3	3	3	3	3
			Bacillus endophyticus	beo	-3	-3	-3	-3	3	3	3	3	3	3	3	3	3
			Bacillus glycinifermentans	bgy	-3	3	-3	3	3	3	3	3	3	3	3	3	3
			Bacillus megaterium DSM 319	bmd	3	-3	-3	-3	3	3	3	-3	3	3	3	3	3
			Bacillus megaterium WSH-002	bmh	3	-3	-3	-3	3	3	3	-3	3	3	3	3	3
			Bacillus paralicheniformis	blh	-3	-3	-3	3	3	3	-3	3	3	3	3	3	3
			Bacillus sp. JS	bjs	-3	-3	-3	3	-3	3	3	3	3	3	3	3	3
			Bacillus cereus 03BB102	bcx	-3	-3	-3	-3	3	3	3	3	3	3	3	3	3
			Bacillus cereus biovar anthracis CI	bal	-3	-3	-3	-3	3	3	3	3	3	3	3	3	3
			Bacillus cereus E33L	bcz	-3	-3	-3	-3	3	3	3	3	3	3	3	3	3
			Bacillus cereus FT9	bcef	-3	-3	-3	-3	3	3	3	3	3	3	3	3	3
			Bacillus cytotoxicus	bcy	-3	3	-3	3	3	3	3	3	3	3	3	3	3
			Bacillus simplex	bsj	3	-3	-3	-3	3	3	3	3	-3	3	3	3	3
			Bacillus subtilis XF-1	bsx	-3	-3	-3	3	3	3	3	3	3	3	3	3	3
			Bacillus thuringiensis YBT-1518	bthu	-3	-3	3	-3	3	3	3	3	3	3	3	3	3
			Bacillus velezensis AS43.3	bamp	-3	-3	3	3	3	-3	3	3	3	3	3	3	3
			Bacillus anthracis A16	bant	-3	-3	3	-3	3	3	3	3	3	3	3	3	3
			Bacillus anthracis Ames	ban	-3	-3	3	-3	3	3	3	3	3	3	3	3	3
			Bacillus anthracis CDC 684	bah	-3	-3	3	-3	3	3	3	3	3	3	3	3	3
			Bacillus anthracis HYU01	banh	-3	-3	3	-3	3	3	3	3	3	3	3	3	3
			Bacillus anthracis Sterne	bat	-3	-3	3	-3	3	3	3	3	3	3	3	3	3
			Bacillus anthracis Vollum	banv	-3	-3	3	-3	3	3	3	3	3	3	3	3	3
			Bacillus cereus ATCC 14579	bce	-3	-3	3	3	3	3	3	3	3	3	3	3	3
			Bacillus cereus B4264	bcb	-3	-3	3	-3	3	3	3	3	3	3	3	3	3
			Bacillus cereus G9842	bcg	-3	-3	3	-3	3	3	3	3	3	3	3	3	3
			Bacillus cereus NC7401	bnc	-3	-3	-3	3	3	3	3	3	3	3	3	3	3
			Bacillus cereus Q1	bcq	-3	-3	3	3	3	3	3	3	3	3	3	3	3
			Bacillus krulwichiae	bkw	-3	3	3	3	3	3	3	3	3	3	-3	3	3
			Bacillus pseudofirmus	bpf	-3	3	3	3	-3	3	3	3	-3	3	3	3	3
			Bacillus pumilus MTCC B6033	bpum	3	-3	-3	3	3	3	3	3	3	3	3	3	3
			Bacillus pumilus SAFR-032	bpu	3	-3	-3	3	3	3	3	3	3	3	3	3	3
			Bacillus pumilus SH-B9	bpus	3	-3	-3	3	3	3	3	3	3	3	3	3	3
			Bacillus thuringiensis Al Hakam	blt	-3	-3	3	-3	3	3	3	3	3	3	3	3	3
			Bacillus thuringiensis Bt407	btg	-3	-3	3	-3	3	3	3	3	3	3	3	3	3
			Bacillus thuringiensis HD1011	btw	-3	-3	3	-3	3	3	3	3	3	3	3	3	3
			Bacillus thuringiensis HD-789	btn	-3	-3	3	-3	3	3	3	3	3	3	3	3	3
			Bacillus thuringiensis MC28	btm	-3	-3	3	-3	3	3	3	3	3	3	3	3	3
			Bacillus thuringiensis serovar chinensis CT-43	btc	-3	-3	3	-3	3	3	3	3	3	3	3	3	3
			Bacillus thuringiensis serovar finitimus YBT-020	btf	-3	-3	-3	3	3	3	3	3	3	3	3	3	3
			Bacillus thuringiensis serovar kurstaki HD-1	bthi	3	-3	3	-3	3	3	3	3	3	3	3	3	3
			Bacillus thuringiensis serovar kurstaki YBT-1520	bthr	-3	-3	3	-3	3	3	3	3	3	3	3	3	3
			Bacillus thuringiensis serovar thuringiensis IS5056	btht	-3	-3	3	-3	3	3	3	3	3	3	3	3	3
			Bacillus velezensis FZB42	bay	-3	-3	3	3	3	3	3	3	3	3	3	3	3
			Bacillus xiamenensis	bxi	3	-3	-3	3	3	3	3	3	3	-3	3	3	3
			Bacillus altitudinis	balt	3	3	-3	3	3	3	3	3	3	-3	3	3	3
			Bacillus anthracis H9401	bax	-3	-3	3	3	3	3	3	3	3	3	3	3	3
			Bacillus anthracis SVA11	bans	-3	-3	3	3	3	3	3	3	3	3	3	3	3
			Bacillus infantis	bif	-3	3	3	3	-3	3	3	3	3	3	3	3	3
			Bacillus sp. WP8	bacw	3	-3	-3	3	3	3	3	3	3	3	3	3	3
			Bacillus thuringiensis serovar kurstaki HD73	btt	3	-3	3	-3	3	3	3	3	3	3	3	3	3
			Bacillus anthracis A0248	bai	3	-3	3	3	3	3	3	3	3	3	3	3	3
			Bacillus cellulosilyticus	bco	3	3	3	3	3	3	3	3	-3	3	3	3	3
			Bacillus cereus F837/76	bcf	3	-3	3	3	3	3	3	3	3	3	3	3	3
			Bacillus clausii	bcl	-3	3	3	3	3	3	3	3	3	3	3	3	3
			Bacillus coagulans 36D1	bag	3	3	3	3	-3	3	3	3	3	3	3	3	3
			Bacillus flexus	bfx	-3	3	3	3	3	3	3	3	3	3	3	3	3
			Bacillus halodurans	bha	3	3	3	3	3	3	3	3	3	3	3	3	-3
			Bacillus horikoshii	bhk	3	3	3	3	-3	3	3	3	3	3	3	3	3
			Bacillus lehensis	ble	-3	3	3	3	3	3	3	3	3	3	3	3	3
			Bacillus methanolicus	bmet	3	3	-3	3	3	3	3	3	3	3	3	3	3
			Bacillus oceanisediminis	bon	3	3	3	-3	3	3	3	3	3	3	3	3	3
			Bacillus smithii	bsm	3	3	-3	3	3	3	3	3	3	3	3	3	3
			Bacillus sp. OxB-1	baco	3	3	3	3	-3	3	3	3	3	3	3	3	3
			Bacillus toyonensis	bty	3	-3	3	3	3	3	3	3	3	3	3	3	3
			Bacillus anthracis A16R	banr	3	3	3	3	3	3	3	3	3	3	3	3	3
			Bacillus beveridgei	bbev	3	3	3	3	3	3	3	3	3	3	3	3	3
			Bacillus cereus AH820	bcu	3	3	3	3	3	3	3	3	3	3	3	3	3
			Bacillus kochii	bko	3	3	3	3	3	3	3	3	3	3	3	3	3
			Bacillus mycoides ATCC 6462	bmyo	3	3	3	3	3	3	3	3	3	3	3	3	3
			Bacillus mycoides KBAB4	bwe	3	3	3	3	3	3	3	3	3	3	3	3	3
			Bacillus mycoides WSBC 10204	bww	3	3	3	3	3	3	3	3	3	3	3	3	3
			Bacillus sp. 1NLA3E	baci	3	3	3	3	3	3	3	3	3	3	3	3	3
			Bacillus sp. X1(2014)	gst	3	3	3	3	3	3	3	3	3	3	3	3	3
			Bacillus subtilis subsp. subtilis 168	bsu	3	3	3	3	3	3	3	3	3	3	3	3	3
			Bacillus thuringiensis BMB171	btb	3	3	3	3	3	3	3	3	3	3	3	3	3
			Bacillus thuringiensis HD-771	bti	3	3	3	3	3	3	3	3	3	3	3	3	3
			Bacillus thuringiensis serovar konkukian 97-27	btk	3	3	3	3	3	3	3	3	3	3	3	3	3
			Bacillus weihaiensis	bwh	3	3	3	3	3	3	3	3	3	3	3	3	3
