# Supplementary material for: Comparative Analyses of Cytochrome P450s and Those Associated with Secondary Metabolism in Bacillus Species
Source: Int J Mol Sci. 2018 Nov 16;19(11):3623. doi: 10.3390/ijms19113623 (PMC6275058; doi:10.3390/ijms19113623)
Supplement: Supplementary file 1 [file ijms-19-03623-s001.zip › Supplementary files/Supplementary dataset 4.xlsx]

## Sheet: Genomic DNA gene-clusters
			Supplementary dataset 4. Comparative analyses of secondary metabolite biosynthetic gene-clusters in Bacillus species present on genomic DNA.
							Type of biosynthetic gene-cluster
			Species Name	Species	Total no. of gene-clusters	Types of gene-clusters	Sactipeptide-Head_to_tail	Nrps	Terpene	Nrps-Transatpks-Otherks	Glycocin	T3pks	Other	T3pks-Nrps	Bacteriocin-Nrps	Transatpks-Otherks-Nrps	Lantipeptide	Phosphonate	Transatpks-Nrps	Bacteriocin	Head_to_tail	Lassopeptide	Thiopeptide-Bacteriocin	Siderophore	Transatpks	Otherks	Ladderane	Transatpks-T1pks	Thiopeptide	T1pks-Nrps	Arylpolyene	Thiopeptide-Sactipeptide-Bacteriocin	Ectoine	Terpene-Siderophore	Sactipeptide	Terpene-Nrps	Terpene-Siderophore	Bacteriocin-Transatpks-Nrps	Bacteriocin-Terpene
			Bacillus subtilis subsp. subtilis 168	bsu	12	7	2	3	2	1	1	1	2
			Bacillus subtilis subsp. subtilis RO-NN-1	bsr	9	7	2	1	1	1			1	1	2
			Bacillus subtilis subsp. subtilis BSP1	bsl	11	6	2	3	2			1	2			1
			Bacillus subtilis subsp. subtilis 6051-HGW	bsh	12	7	2	3	2	1	1	1	2
			Bacillus subtilis subsp. subtilis BAB-1	bsy	10	7	1	3	2	1		1	1				1
			Bacillus subtilis subsp. subtilis AG1839	bsut	12	7	2	3	2	1	1	1	2
			Bacillus subtilis subsp. subtilis JH642	bsul	12	7	2	3	2	1	1	1	2
			Bacillus subtilis subsp. subtilis OH 131.1	bsus	11	7	1	3	2	1		1	2				1
			Bacillus subtilis subsp. spizizenii W23	bss	11	10	1	1	2	1		1	1		1		1	1	1
			Bacillus subtilis subsp. spizizenii TU-B-10	bst	11	8	1	2	2	1		1	2				1		1
			Bacillus subtilis subsp. natto BEST195	bso	9	6	1	3	2			1	1							1
			Bacillus subtilis BSn5	bsn	11	7	1	3	2	1		1	2				1
			Bacillus subtilis QB928	bsq	12	7	2	3	2	1	1	1	2
			Bacillus subtilis XF-1	bsx	10	7	1	3	2	1		1	1				1
			Bacillus subtilis PY79	bsp	11	7	1	3	2	1		1	2								1
			Bacillus licheniformis ATCC 14580	bli	10	9		2	1			1	1				1			1		1	1	1
			Bacillus licheniformis DSM 13 = ATCC 14580	bld	10	9		2	1			1	1				1			1		1	1	1
			Bacillus paralicheniformis	blh	12	9		4	1			1	1				1			1		1	1	1
			Bacillus velezensis FZB42	bay	12	8		2	2			1	1		1				2						2	1
			Bacillus velezensis CAU B946	baq	11	8		1	2			1	1		1				2						2	1
			Bacillus velezensis YAU B9601-Y2	bya	14	10		2	2			1	1		1		1	1	2						2	1
			Bacillus velezensis AS43.3	bamp	12	10		1	2			1	1		1				2						2	1	1
			Bacillus velezensis UCMB5036	baml	12	8		2	2			1	1		1				2						2	1
			Bacillus velezensis UCMB5033	bama	12	8		1	2			1	1		1				3						2	1
			Bacillus velezensis UCMB5113	bamn	14	10		2	2			1	1		1		1		2						2	1	1
			Bacillus velezensis NAU-B3	bamb	12	8		2	2			1	1		1				2						2	1
			Bacillus velezensis TrigoCor1448	bamt	12	9		1	2			1	1		1				2						2	1		1
			Bacillus velezensis SQR9	bamy	13	9		2	2			1	1		1			1	2						2	1
			Bacillus velezensis	bmp	11	8		2	2			1	1		1		1		2							1
			Bacillus amyloliquefaciens DSM 7	bao	10	8		1	2			1	1		1		1		2							1
			Bacillus amyloliquefaciens TA208	baz	10	8		1	2			1	1		1		1		2							1
			Bacillus amyloliquefaciens LL3	bql	14	10		2	2			1	1		1		1	1	2						2	1
			Bacillus amyloliquefaciens XH7	bxh	12	9		1	2			1	1		1		1		2						2	1
			Bacillus amyloliquefaciens Y2	bqy	12	8		2	2			1	1		1				2						2	1
			Bacillus amyloliquefaciens IT-45	bami	13	9		1	2			1	1		1		1		3						2	1
			Bacillus amyloliquefaciens CC178	bamc	12	9	1	3	2	1		1							1	1							1		1
			Bacillus amyloliquefaciens LFB112	bamf	13	9			2	1		1	1		1		1		3						2	1
			Bacillus atrophaeus 1942	bae	12	9	1	3	2	1		1							1	1							1		1
			Bacillus atrophaeus NRS 1221A	batr	12	9	1	3	2	1		1							1	1							1		1
			Bacillus vallismortis	bvm	12	9		1	2			1	1		1		1		2						2	1
			Bacillus halodurans	bha	6	4		2	1											2				1
			Bacillus anthracis Ames	ban	5	4		1	1											2				1
			Bacillus anthracis Ames Ancestor	bar	5	4		1	1											2				1
			Bacillus anthracis Sterne	bat	6	4		2	1											2				1
			Bacillus anthracis CDC 684	bah	6	4		2	1											2				1
			Bacillus anthracis A0248	bai	5	4		1	1											2				1
			Bacillus anthracis H9401	bax	7	4		2	1											3				1
			Bacillus anthracis A16	bant	6	4		2	1											2				1
			Bacillus anthracis A16R	banr	6	4		2	1											2				1
			Bacillus anthracis SVA11	bans	6	4		2	1											2				1
			Bacillus anthracis HYU01	banh	5	4		1	1											2				1
			Bacillus anthracis Vollum	banv	6	4		2	1											2				1
			Bacillus cereus ATCC 14579	bce	9	6		1	1				1							3				1					2
			Bacillus cereus ATCC 10987	bca	6	3		1	1											4
			Bacillus cereus E33L	bcz	6	4		2	1											2				1
			Bacillus cereus AH187	bcr	7	4		2	1								1			3
			Bacillus cereus B4264	bcb	8	5		2	1				1							3				1
			Bacillus cereus AH820	bcu	7	4		2	1											3				1
			Bacillus cereus G9842	bcg	11	5		5	1				1							3				1
			Bacillus cereus Q1	bcq	7	4		2	1								2			2
			Bacillus cereus 03BB102	bcx	5	4		1	1											2				1
			Bacillus cereus biovar anthracis CI	bal	5	4		1	1											2				1
			Bacillus cereus NC7401	bnc	7	4		2	1								1			3
			Bacillus cereus F837/76	bcf	7	4		1	1											4				1
			Bacillus cereus FRI-35	bcer	5	3		1	1											3
			Bacillus cereus FT9	bcef	4	2		1												3
			Bacillus cytotoxicus	bcy	6	5		1	1				1							2										1
			Bacillus thuringiensis serovar konkukian 97-27	btk	5	4		1	1											2				1
			Bacillus thuringiensis Al Hakam	blt	6	4		1	1											3				1
			Bacillus thuringiensis BMB171	btb	8	5		3	1				1							2				1
			Bacillus thuringiensis serovar kurstaki HD73	btt	10	5		4	1				1							3				1
			Bacillus thuringiensis serovar kurstaki YBT-1520	bthr	9	4		4					1							3				1
			Bacillus thuringiensis serovar kurstaki HD-1	bthi	9	5		3	1				1							3				1
			Bacillus thuringiensis serovar chinensis CT-43	btc	9	5		3	1				1							3				1
			Bacillus thuringiensis serovar finitimus YBT-020	btf	7	5		2	1								1			2											1
			Bacillus thuringiensis MC28	btm	9	7		1	1				1				1			3		1		1
			Bacillus thuringiensis Bt407	btg	9	5		3	1				1							3				1
			Bacillus thuringiensis HD-771	bti	12	5		5	1								1			4				1
			Bacillus thuringiensis HD-789	btn	11	5		5	1				1							3				1
			Bacillus thuringiensis serovar thuringiensis IS5056	btht	9	5		3	1				1							3				1
			Bacillus thuringiensis YBT-1518	bthu	11	6		3	1				1				1			4				1
			Bacillus thuringiensis HD1011	btw	6	4		2	1											2				1
			Bacillus thuringiensis YWC2-8	bthy	10	5		4	1				1							3				1
			Bacillus mycoides KBAB4	bwe	8	6		1	1											3		1		1						1
			Bacillus mycoides WSBC 10204	bww	11	5		3	1											5				1						1
			Bacillus mycoides 219298	bmyc	6	5		2	1											1		1										1
			Bacillus mycoides ATCC 6462	bmyo	9	6		2	1								1			3		1		1
			Bacillus toyonensis	bty	7	6		2	1				1							1		1		1
			Bacillus clausii	bcl	4	4						1					1					1											1
			Bacillus pumilus SAFR-032	bpu	7	7		1	1			1	1							1										1				1
			Bacillus pumilus MTCC B6033	bpum	8	6		1	1			1	2							2														1
			Bacillus pumilus SH-B9	bpus	8	7		2	1			1	1							1										1				1
			Bacillus pseudofirmus	bpf	5	5			1			1												2									1	1
			Bacillus megaterium QM B1551	bmq	7	5			3			1						1		1				1
			Bacillus megaterium DSM 319	bmd	7	5			3			1						1		1				1
			Bacillus megaterium WSH-002	bmh	5	4			2			1						1				1
			Bacillus megaterium NBRC 15308 = ATCC 14581	bmeg	8	5			3			1						1		2				1
			Bacillus cellulosilyticus	bco	4	3			2			1																					1
			Bacillus coagulans 36D1	bag	1	1														1
			Bacillus sp. JS	bjs	11	7	1	3	2	1		1	1																1
			Bacillus sp. 1NLA3E	baci	9	5			1			1						1		4		1
			Bacillus infantis	bif	5	2			4			1
			Bacillus lehensis	ble	11	9			4		1	1					1							1						1			1		1	1
			Bacillus methanolicus	bmet	5	4			1			1	1							2
			Bacillus sp. X1(2014)	gst	4	4		1	1			1								1
			Bacillus sp. WP8	bacw	6	5		2	1			1	1																								1
			Bacillus sp. Pc3	bacp	12	9		2	2			1	1		1				1						2	1												1
			Bacillus sp. BH072	bacb	13	10		1	2			1	1		1		1	1	2						2	1
			Bacillus bombysepticus	bby	9	5		3	1				1							3				1
			Bacillus sp. OxB-1	baco	3	3			1			1																					1
			Bacillus sp. YP1	bacy	13	8	1	3	2	1		1	2				2			1
			Bacillus sp. BS34A	bacl	12	7	2	3	2	1	1	1	2
			Bacillus sp. LM 4-2	balm	11	6	1	3	2	1		1	3
			Bacillus endophyticus	beo	9	7		1	2			1					1			2		1								1
			Bacillus smithii	bsm	3	3						1												1											1
			Bacillus simplex	bsj	8	6		2	2			1								1		1		1
			Bacillus oceanisediminis	bon	6	6		1	1			1										1		1															1
			Bacillus glycinifermentans	bgy	8	6	1	3	1			1											1	1
			Bacillus flexus	bfx	6	5			2			1								1		1		1
			Bacillus gibsonii	bgi	11	7	1	3	2	1		1	2				1
			Bacillus weihaiensis	bwh	5	4			1			1					1							2
			Bacillus xiamenensis	bxi	5	5		1	1				1							1														1
			Bacillus horikoshii	bhk	5	3			3			1												1
			Bacillus krulwichiae	bkw	2	2						1																					1
			Bacillus beveridgei	bbev	2	2			1																								1
			Bacillus kochii	bko	8	6		2	2			1								1		1									1
			Bacillus altitudinis	balt	8	6		2	1			1	2							1														1
			Bacillus sp. SDLI1	bacs	11	8		1	2			1	1		1				2						2	1
			Total no. of gene-clusters		1098		32	227	186	22	7	75	86	1	25	1	36	10	51	160	1	16	4	57	38	22	5	1	6	7	2	1	7	6	2	1	1	1	1

## Sheet: Plasmid DNA gene-clusters
		Supplementary dataset 4. Comparative analyses of secondary metabolite biosynthetic gene-clusters in Bacillus species present on plasmid DNA.
						Type of biosynthetic gene-cluster
		Species code	Plasmid ID	No. of gene-clusters	Nrps	Bacteriocin-Nrps	Lantipeptide	Transatpks-Nrps	Bacteriocin	Ladderane	Sactipeptide	Arylpolyene-Nrps	Sactipeptide-Lantipeptide-T1pks-Nrps	Lantipeptide-T1pks-Nrps
		bcr	CP001179	1	1
		bcq	CP000228	1							1
		bnc	AP007210	1	1
		bcer	CP003750	1			1
		btb	CP001904	1								1
		bthr	CP004860	2	1								1
		bthi	CP004877	2	1								1
		bct	CP001908	1	1
		btf	CP002510	1		1
		btm	CP003690	1					1
		btm	CP003693	1						1
		btn	CP003766	2			1		1
		btht	CP004134	1	1
		btht	CP004135	2			1							1
		btht	CP004137	1	1
		btw	CP009336	1				1
		btw	CP009332	1					1
		bwe	CP000904	2	2
		bmyo	CP009691	1	1
		bmq	CP001988	1						1
		bmeg	CP009921	1						1
		Total no. of gene-clusters		26	10	1	3	1	3	3	1	1	2	1
