# Supplementary material for: Comparative Analyses of Cytochrome P450s and Those Associated with Secondary Metabolism in Bacillus Species
Source: Int J Mol Sci. 2018 Nov 16;19(11):3623. doi: 10.3390/ijms19113623 (PMC6275058; doi:10.3390/ijms19113623)
Supplement: Supplementary file 1 [file ijms-19-03623-s001.zip › Supplementary files/Supplementary Dataset 5.xlsx]

## Sheet: bsu
Select Gene Cluster:
Cluster	Type				From	To	Most similar known cluster									MIBiG BGC-ID		P450	P450 name
The following clusters are from record NC_000964.3:
Cluster 1	Sactipeptide-Head_to_tail				203941	226894	Rhizocticin_biosynthetic_gene_cluster (35% of genes show similarity)									BGC0000926_c1
Cluster 2	Nrps				356968	422359	Surfactin_biosynthetic_gene_cluster (82% of genes show similarity)									BGC0000433_c1
Cluster 3	Terpene				1149922	1170746	-
cluster 4	Nrps-Transatpks-Otherks				1768695	1878521	Bacillaene_biosynthetic_gene_cluster (100% of genes show similarity)									BGC0001089_c1		1	CYP134A1
Cluster 5	Nrps				1934525	2017957	Fengycin_biosynthetic_gene_cluster (100% of genes show similarity)									BGC0001095_c1
Cluster 6	Trepene				2092168	2114066	-
Cluster 7	Glycocin				2259521	2279691	Sublancin_168_biosynthetic_gene_cluster (100% of genes show similarity)									BGC0000558_c1
Cluster 8	T3pks				2296956	2338053	-
Cluster 9	Nrps				3260519	3310260	Bacillibactin_biosynthetic_gene_cluster (100% of genes show similarity)									BGC0000309_c1
Cluster 10	Other				3583821	3624567	-											1	CYP134A1
Cluster 11	Sactipeptide-Head_to_tail				3826058	3847669	Subtilosin_A_biosynthetic_gene_cluster (100% of genes show similarity)									BGC0000602_c1
Cluster 12	Other				3850668	3892086	Bacilysin_biosynthetic_gene_cluster (100% of genes show similarity)									BGC0001184_c1

## Sheet: bsr
Select Gene Cluster:
Identified secondary metabolite clusters
Cluster	Type				From	To				Most similar known cluster							MIBiG BGC-ID		P450	name of P450
The following clusters are from record CP002906.1:
Cluster 1	Nrps				348510	413901			Surfactin_biosynthetic_gene_cluster (82% of genes show similarity)								BGC0000433_c1
Cluster 2	Terpene				1127889	1148695	-	-
Cluster 3	Nrps-Transatpks-Otherks				1743170	1853002			Bacillaene_biosynthetic_gene_cluster (100% of genes show similarity)								BGC0001089_c1		1	CYP107K1
Cluster 4	T3pks	Nrps			2072450	2094348	-		Fengycin_biosynthetic_gene_cluster (100% of genes show similarity)								BGC0001095_c1
Cluster 5	Bacteriocin-Nrps				2072450	2094348	-	-
Cluster 6	Sactipeptide-Head_to_tail				2142051	2183148	-	-
Cluster 7	Bacteriocin-Nrps				2142051	2183148	-		Bacillibactin_biosynthetic_gene_cluster (100% of genes show similarity)								BGC0000309_c1
Cluster 8	Sactipeptide-Head_to_tail				3629275	3650886			Subtilosin_A_biosynthetic_gene_cluster (100% of genes show similarity)								BGC0000602_c1
Cluster 9	Other				3654188	3695606			Bacilysin_biosynthetic_gene_cluster (100% of genes show similarity)								BGC0001184_c1

## Sheet: bsl
Select Gene Cluster:
Identified secondary metabolite clusters
Cluster	Type				From	To	Most similar known cluster								MIBiG BGC-ID		P450	name of P450
The following clusters are from record CP003695.1:
Cluster 1	Other				314986	356404	Bacilysin_biosynthetic_gene_cluster (100% of genes show similarity)								BGC0001184_c1
Cluster 2	Sactipeptide-Head_to_tail				359132	380743	Subtilosin_A_biosynthetic_gene_cluster (100% of genes show similarity)								BGC0000602_c1
Cluster 3	Other				600431	641177
Cluster 4	Nrps				916702	966461	Bacillibactin_biosynthetic_gene_cluster (92% of genes show similarity)								BGC0000309_c1
Cluster 5	T3pks				1863745	1904842
Cluster 6	Terpene				1953322	1975220
Cluster 7	Nrps				2055916	2134992	Fengycin_biosynthetic_gene_cluster (93% of genes show similarity)								BGC0001095_c1
Cluster 8	Transatpks-Otherks-Nrps				2191386	2301231	Bacillaene_biosynthetic_gene_cluster (100% of genes show similarity)								BGC0001089_c1		1	CYP107K1
Cluster 9	Terpene				2904693	2925505
Cluster 10	Nrps				3618448	3663625	Surfactin_biosynthetic_gene_cluster (43% of genes show similarity)								BGC0000433_c1
Cluster 11	Sactipeptide-Head_to_tail				3816871	3839823	Rhizocticin_biosynthetic_gene_cluster (35% of genes show similarity)								BGC0000926_c1

## Sheet: bsh
Select Gene Cluster:
Cluster	Type
The following clusters are from record CP003329.1					From	To	Most similar known cluster								MIBiG BGC-ID		p450	name of P450
Cluster 1	Sactipeptide-Head_to_tail				203939	226892	Rhizocticin_biosynthetic_gene_cluster (35% of genes show similarity)								BGC0000926_c1
Cluster 2	Nrps				356968	422359	Surfactin_biosynthetic_gene_cluster (86% of genes show similarity)								BGC0000433_c1
Cluster 3	Terpene				1149919	1170743
cluster 4	Nrps-Transatpks-Otherks				1768693	1878519	Bacillaene_biosynthetic_gene_cluster (100% of genes show similarity)								BGC0001089_c1		1	CYP107K1
Cluster 5	Nrps				1934524	2017956	Fengycin_biosynthetic_gene_cluster (100% of genes show similarity)								BGC0001095_c1
Cluster 6	Trepene				2092167	2114065	-
Cluster 7	Glycocin				2259520	2279690	Sublancin_168_biosynthetic_gene_cluster (100% of genes show similarity)								BGC0000558_c1
Cluster 8	T3pks				2296955	2338052	-
Cluster 9	Nrps				3260499	3310240	Bacillibactin_biosynthetic_gene_cluster (100% of genes show similarity)								BGC0000309_c1
Cluster 10	Other				3583802	3624548	-										1	CYP107K1
Cluster 11	Sactipeptide-Head_to_tail				3826063	3847674	Subtilosin_A_biosynthetic_gene_cluster (100% of genes show similarity)								BGC0000602_c1
Cluster 12	Other				3850673	3892091	Bacilysin_biosynthetic_gene_cluster (100% of genes show similarity)								BGC0001184_c1

## Sheet: bsy
selected gene clusters
Identified secondary metabolite clusters
					From	To	Most similar known cluster							MIBiG BGC-ID		P450	name of p450
The following clusters are from record CP004405.1:
Cluster 1	Nrps				369616	413443	Surfactin_biosynthetic_gene_cluster (34% of genes show similarity)							BGC0000433_c2
Cluster 2	Lantipeptide				512728	538893								-
Cluster 3	Terpene				1113999	1134805								-
Cluster 4	Nrps-Transatpks-Otherks				1727963	1837804	Bacillaene_biosynthetic_gene_cluster (92% of genes show similarity)							BGC0001089_c2		1	CYP107K1
Cluster 5	Nrps				1903367	1986716	Fengycin_biosynthetic_gene_cluster (100% of genes show similarity)							BGC0001095_c2
Cluster 6	Terpene				2042348	2064246								-
Cluster 7	T3pks				2114298	2155395								-
Cluster 8	Nrps				3035886	3085621	Bacillibactin_biosynthetic_gene_cluster (100% of genes show similarity)							BGC0000309_c2
Cluster 9	Sactipeptide-Head_to_tail				3627890	3649501	Subtilosin_A_biosynthetic_gene_cluster (100% of genes show similarity)							BGC0000602_c2
Cluster 10	Other				3656767	3698185	Bacilysin_biosynthetic_gene_cluster (100% of genes show similarity)							BGC0001184_c2

## Sheet: bsut 
Selected Gene Clusters:
Identified secondary metabolite clusters
Cluster	Type				From	To	Most similar known cluster
The following clusters are from record CP008698.1:															MIBiG BGC-ID		P450	name of P450
Cluster 1	Sactipeptide-Head_to_tail				203949	226902	Rhizocticin_biosynthetic_gene_cluster (35% of genes show similarity)
Cluster 2	Nrps				356963	422354	Surfactin_biosynthetic_gene_cluster (82% of genes show similarity)								BGC0000926_c3
Cluster 3	Terpene				1133491	1154294	-								BGC0000433_c3
Cluster 4	Nrps-Transatpks-Otherks				1752245	1862071	Bacillaene_biosynthetic_gene_cluster (100% of genes show similarity)								-		1	CYP107K1
Cluster 5	Nrps				1918075	1990725	Fengycin_biosynthetic_gene_cluster (100% of genes show similarity)								BGC0001089_c3
Cluster 6	Terpene				2064936	2086834	-								BGC0001095_c3
Cluster 7	Glycocin				2232289	2252459	Sublancin_168_biosynthetic_gene_cluster (100% of genes show similarity)								-
Cluster 8	T3pks				2269724	2310821	-								BGC0000558_c3
Cluster 9	Nrps				3238557	3288298	Bacillibactin_biosynthetic_gene_cluster (100% of genes show similarity)								-
Cluster 10	Other				3561859	3602605	-								BGC0000309_c3		1	CYP107K1
Cluster 11	Sactipeptide-Head_to_tail				3804096	3825707	Subtilosin_A_biosynthetic_gene_cluster (100% of genes show similarity)								-
Cluster 12	Other				3828706	3870124	Bacilysin_biosynthetic_gene_cluster (100% of genes show similarity)								BGC0000602_c3
															BGC0001184_c3

## Sheet: bsul
Selected Gene Clusters:
Identified secondary metabolite clusters
Cluster	Type				From	To	Most similar known cluster							MIBiG BGC-ID		P450	name of P450
The following clusters are from record CP007800.1:
Cluster 1	Sactipeptide-Head_to_tail				203949	226902	Rhizocticin_biosynthetic_gene_cluster (35% of genes show similarity)							BGC0000926_c2
Cluster 2	Nrps				356963	422354	Surfactin_biosynthetic_gene_cluster (82% of genes show similarity)							BGC0000433_c2
Cluster 3	Terpene				1133491	1154294	-							-
Cluster 4	Nrps-Transatpks-Otherks				1752245	1862071	Bacillaene_biosynthetic_gene_cluster (100% of genes show similarity)							BGC0001089_c2		1	CYP107K1
Cluster 5	Nrps				1918075	1990725	Fengycin_biosynthetic_gene_cluster (100% of genes show similarity)							BGC0001095_c2
Cluster 6	Terpene				2064936	2086834	-							-
Cluster 7	Glycocin				2232289	2252459	Sublancin_168_biosynthetic_gene_cluster (100% of genes show similarity)							BGC0000558_c2
Cluster 8	T3pks				2269724	2310821	-							-
Cluster 9	Nrps				3233286	3283027	Bacillibactin_biosynthetic_gene_cluster (100% of genes show similarity)							BGC0000309_c2
Cluster 10	Other				3556588	3597334	-							-		1	CYP134A1
Cluster 11	Sactipeptide-Head_to_tail				3798825	3820436	Subtilosin_A_biosynthetic_gene_cluster (100% of genes show similarity)							BGC0000602_c2
Cluster 12	Other				3823435	3864853	Bacilysin_biosynthetic_gene_cluster (100% of genes show similarity)							BGC0001184_c2

## Sheet: bsus
Selected Gene Clusters:
Identified secondary metabolite clusters
Cluster	Type				From	To		Most similar known cluster						MIBiG BGC-ID		P450	name of p450
The following clusters are from record CP007409.1:
Cluster 1	Lantipeptide				193076	231836	Rhizocticin_biosynthetic_gene_cluster (48% of genes show similarity)							BGC0000926_c1		1	CYP152A1
Cluster 2	Nrps				344979	410370	Surfactin_biosynthetic_gene_cluster (78% of genes show similarity)							BGC0000433_c1
Cluster 3	Terpene				1092423	1113226	-							-
Cluster 4	Nrps-Transatpks-Otherks				1711381	1821233	Bacillaene_biosynthetic_gene_cluster (100% of genes show similarity)							BGC0001089_c1		1	CYP107K1
Cluster 5	Nrps				1928226	2008045	Fengycin_biosynthetic_gene_cluster (100% of genes show similarity)							BGC0001095_c1
Cluster 6	Terpene				2080661	2102559	-							-
Cluster 7	T3pks				2151020	2192117	-							-
Cluster 8	Nrps				3073545	3123286	Bacillibactin_biosynthetic_gene_cluster (100% of genes show similarity)							BGC0000309_c1
Cluster 9	Other				3395017	3435763	-							-		1	CYP134A1
Cluster 10	Sactipeptide-Head_to_tail				3647523	3669134	Subtilosin_A_biosynthetic_gene_cluster (100% of genes show similarity)							BGC0000602_c1
Cluster 11	Other				3675664	3717082	Bacilysin_biosynthetic_gene_cluster (100% of genes show similarity)							BGC0001184_c1

## Sheet: bss
	Selected Gene Clusters:
Identified secondary metabolite clusters
Cluster	Type				From	To	Most similar known cluster							MIBiG BGC-ID		P450	name of p450
The following clusters are from record CP002183.1:
Cluster 1	Phosphonate				188395	229285	Rhizocticin_biosynthetic_gene_cluster (100% of genes show similarity)							BGC0000926_c1		1	CYP152A1
Cluster 2	Nrps				344107	409498	Surfactin_biosynthetic_gene_cluster (91% of genes show similarity)							BGC0000433_c1
Cluster 3	Terpene				1112619	1133425	-							-
Cluster 4	Nrps-Transatpks-Otherks				1726089	1835991	Bacillaene_biosynthetic_gene_cluster (100% of genes show similarity)							BGC0001089_c1		1	CYP107K1
Cluster 5	Transatpks-Nrps				1886341	1967930	Fengycin_biosynthetic_gene_cluster (66% of genes show similarity)							BGC0001095_c1
Cluster 6	Terpene				2079733	2101631	-							-
Cluster 7	T3pks				2148779	2189876	-							-
Cluster 8	Bacteriocin-Nrps				3043946	3111063	Bacillibactin_biosynthetic_gene_cluster (100% of genes show similarity)							BGC0000309_c1
Cluster 9	Lantipeptide				3246802	3273272	Subtilin_biosynthetic_gene_cluster (100% of genes show similarity)							BGC0000559_c1
Cluster 10	Other				3368811	3409557	-							-		1	CYP134A1
Cluster 11	Sactipeptide-Head_to_tail				3626179	3698596	Subtilosin_A_biosynthetic_gene_cluster (100% of genes show similarity)							BGC0000602_c1

## Sheet: bst
Selected Gene Clusters:
Identified secondary metabolite clusters
Cluster	Type				From	To		Most similar known cluster						MIBiG BGC-ID		P450	names of P450
The following clusters are from record CP002905.1:
Cluster 1	Nrps				483370	537985	Surfactin_biosynthetic_gene_cluster (78% of genes show similarity)							BGC0000433_c1
Cluster 2	Terpene				1264681	1285487	-							-
Cluster 3	Nrps-Transatpks-Otherks				1872548	1982455	Bacillaene_biosynthetic_gene_cluster (100% of genes show similarity)							BGC0001089_c1		1	CYP107K1
Cluster 4	Transatpks-Nrps				2034241	2116308	Fengycin_biosynthetic_gene_cluster (66% of genes show similarity)							BGC0001095_c1
Cluster 5	Terpene				2193170	2215068	-							-
Cluster 6	T3pks				2263453	2304601	-							-
Cluster 7	Nrps				3202527	3252273	Bacillibactin_biosynthetic_gene_cluster (100% of genes show similarity)							BGC0000309_c1
Cluster 8	Lantipeptide				3404804	3431029	Subtilin_biosynthetic_gene_cluster (100% of genes show similarity)							BGC0000559_c1
Cluster 9	Other				3540889	3581635	-							-		1	CYP134A1
Cluster 10	Sactipeptide-Head_to_tail				3813374	3834983	Subtilosin_A_biosynthetic_gene_cluster (100% of genes show similarity)							BGC0000602_c1
Cluster 11	Other				3838573	3879991	Bacilysin_biosynthetic_gene_cluster (100% of genes show similarity)							BGC0001184_c1

[truncated: 118 more sheets: bso, bsn, bsq, bsx, bsp, bli, bld, blh, bay, baq, bya, bamp, baml, bama, bamn, bamb, bamt, bamy, bmp, bao …]
